# Supplementary material for: Molecular characterization of SPL gene family during flower morphogenesis and regulation in blueberry
Source: BMC Plant Biol. 2023 Jan 18;23:40. doi: 10.1186/s12870-023-04044-x (PMC9847132; doi:10.1186/s12870-023-04044-x)
Supplement: Supplementary file 2 — Additional file 2: Table S1. Basic information of the SPL gene family in blueberry. Table S2. Gene names and locus information for the SPL proteins in Bilberry. Table S3. Correspondence between the previously identified SPL gene family and the SPL genes identified in this study. Table S4. Tandem duplicationsand segmental of VcSPL gene pairs in Vaccinium corymbosum. Table S5. Synteny analysis between Vaccinium corymbosum and Arabidopsis thaliana/Oryza sativa. Table S6. Motif and number of cis-acting elements corresponding to the promoter region of the blueberry VcSPL gene. Table S7. Primer sequences of VcSPL for RT-qPCR. [file 12870_2023_4044_MOESM2_ESM.zip]

Archive with 7 entries (7 files):
- Table/Supplementary Table 1.xlsx
- Table/Supplementary Table 2.xlsx
- Table/Supplementary Table 3.xlsx
- Table/Supplementary Table 4.xlsx
- Table/Supplementary Table 5.xlsx
- Table/Supplementary Table 6.xlsx
- Table/Supplementary Table 7.xlsx
