# Supplementary material for: Molecular characterization of SPL gene family during flower morphogenesis and regulation in blueberry
Source: BMC Plant Biol. 2023 Jan 18;23:40. doi: 10.1186/s12870-023-04044-x (PMC9847132; doi:10.1186/s12870-023-04044-x)
Supplement: Supplementary file 2 — Additional file 2: Table S1. Basic information of the SPL gene family in blueberry. Table S2. Gene names and locus information for the SPL proteins in Bilberry. Table S3. Correspondence between the previously identified SPL gene family and the SPL genes identified in this study. Table S4. Tandem duplicationsand segmental of VcSPL gene pairs in Vaccinium corymbosum. Table S5. Synteny analysis between Vaccinium corymbosum and Arabidopsis thaliana/Oryza sativa. Table S6. Motif and number of cis-acting elements corresponding to the promoter region of the blueberry VcSPL gene. Table S7. Primer sequences of VcSPL for RT-qPCR. [file 12870_2023_4044_MOESM2_ESM.zip › Table/Supplementary Table 1.xlsx]

## Sheet: Sheet1
Table S1. Basic information of the SPL gene family in blueberry
Gene Name	Accession number	Chromosome	Chr start	Chr end	Length of amino aci (bp)	MW(Da)	Theoretical pI	Instability index	Aliphatic index	GRAVY	Subcellular location	Number of exons
VcSPL1	maker-VaccDscaff1-augustus-gene-3.18	1	306551	315280	1000	110908	6.37	48.46	81.89	-0.404	Nuclear	11
VcSPL2	maker-VaccDscaff1-snap-gene-47.32	1	4683565	4692856	820	92281.2	6.03	55.35	79.74	-0.377	Nuclear	10
VcSPL3	maker-VaccDscaff1-snap-gene-300.46	1	30082871	30087815	358	39211.5	9.34	58.18	48.3	-0.827	Nuclear	3
VcSPL4	maker-VaccDscaff1-augustus-gene-341.27	2	34167351	34170016	216	23151.7	9.28	47.46	49.58	-0.979	Nuclear	2
VcSPL5	maker-VaccDscaff2-augustus-gene-241.24	2	24154070	24163014	459	50743.7	8.82	54.95	58.91	-0.717	Nuclear	4
VcSPL6	maker-VaccDscaff3-augustus-gene-123.23	3	12362010	12366212	445	49406.3	8.9	50.23	57.8	-0.644	Nuclear	3
VcSPL7	maker-VaccDscaff3-augustus-gene-197.26	3	19691825	19700426	459	50912.9	8.91	56.51	56.99	-0.734	Nuclear	4
VcSPL8	maker-VaccDscaff4-snap-gene-261.23	4	26154175	26158635	325	35597.6	8.48	53.62	58.52	-0.624	Nuclear	3
VcSPL9	maker-VaccDscaff4-snap-gene-347.28	4	34772165	34780403	514	56740.7	6.76	50.74	62.76	-0.674	Nuclear	3
VcSPL10	maker-VaccDscaff5-augustus-gene-3.28	5	375420	383983	1000	110836	6.39	47.63	81.5	-0.402	Nuclear	11
VcSPL11	maker-VaccDscaff5-augustus-gene-40.25	5	4007359	4016746	832	93642.8	5.99	52.57	80	-0.367	Nuclear	10
VcSPL12	maker-VaccDscaff5-snap-gene-280.27	5	28032472	28037257	358	39084.3	9.39	56.32	45.31	-0.861	Nuclear	3
VcSPL13	maker-VaccDscaff5-augustus-gene-320.25	5	31992077	31995167	216	23097.6	9.28	46.85	46.44	-1.016	Nuclear	2
VcSPL14	maker-VaccDscaff7-snap-gene-368.35	7	36851962	36855206	126	14042.2	12.05	79.99	70.56	-0.794	Nuclear	3
VcSPL15	maker-VaccDscaff7-snap-gene-368.36	7	36861686	36866002	758	85747.4	5.62	46.91	84.12	-0.441	Nuclear	5
VcSPL16	maker-VaccDscaff8-augustus-gene-114.21	8	11474911	11477778	216	23110.6	9.28	45.57	46.64	-1.028	Nuclear	2
VcSPL17	maker-VaccDscaff8-snap-gene-148.36	8	14871230	14876331	369	40454.9	9.54	54.75	47.67	-0.813	Nuclear	3
VcSPL18	maker-VaccDscaff8-augustus-gene-371.41	8	37120284	37129116	820	92389.3	5.99	53.21	79.04	-0.382	Nuclear	10
VcSPL19	maker-VaccDscaff8-augustus-gene-410.30	8	41071317	41079779	1000	110877	6.46	48.3	81.6	-0.401	Nuclear	11
VcSPL20	maker-VaccDscaff9-augustus-gene-224.36	9	22450046	22454004	301	32785.3	8.02	54.98	56.71	-0.591	Nuclear	3
VcSPL21	maker-VaccDscaff9-snap-gene-323.16	9	32342659	32350522	514	56587.6	6.87	49.85	64.28	-0.653	Nuclear	3
VcSPL22	maker-VaccDscaff10-augustus-gene-93.17	10	9347417	9349793	216	23130.6	9.19	49.16	46.9	-1.042	Nuclear	2
VcSPL23	maker-VaccDscaff10-snap-gene-129.33	10	12958858	12963970	952	105387	6.05	48.09	82.82	-0.372	Nuclear	3
VcSPL24	maker-VaccDscaff10-augustus-gene-358.34	10	35829317	35838245	848	95454	5.96	54.95	79.63	-0.342	Nuclear	11
VcSPL25	maker-VaccDscaff10-augustus-gene-398.28	10	39806272	39814732	1000	110778	6.46	47.67	81.79	-0.394	Nuclear	11
VcSPL26	maker-VaccDscaff11-snap-gene-157.27	11	15768276	15770244	153	16808.4	6.95	69.56	31.9	-1.257	Nuclear	2
VcSPL27	maker-VaccDscaff11-augustus-gene-398.29	11	39841205	39850416	1020	113009	5.91	49.09	80.08	-0.403	Nuclear	10
VcSPL28	maker-VaccDscaff11-augustus-gene-400.42	11	40114515	40122599	358	39093.2	9.41	56.06	45.87	-0.857	Nuclear	10
VcSPL29	maker-VaccDscaff12-snap-gene-18.52	12	1851311	1857895	586	63857.9	6.76	60.68	67.24	-0.672	Nuclear	4
VcSPL30	maker-VaccDscaff12-snap-gene-28.41	12	2848350	2854903	586	63887.9	6.53	61.38	66.74	-0.685	Nuclear	4
VcSPL31	maker-VaccDscaff13-augustus-gene-52.32	13	5203711	5208001	367	41015.9	9.44	56.79	67.22	-0.707	Nuclear	3
VcSPL32	maker-VaccDscaff14-augustus-gene-202.21	14	20243791	20252438	459	50820.8	8.78	56.39	57.84	-0.701	Nuclear	4
VcSPL33	maker-VaccDscaff14-augustus-gene-246.31	14	24593960	24598314	445	49444.4	9.05	50.48	58.22	-0.65	Nuclear	3
VcSPL34	maker-VaccDscaff15-augustus-gene-389.30	15	38940039	38949169	1058	117395	6.06	48.08	80.88	-0.346	Nuclear	9
VcSPL35	maker-VaccDscaff17-snap-gene-307.40	17	30713031	30716983	404	44535.8	8.59	55.29	62.45	-0.674	Nuclear	3
VcSPL36	maker-VaccDscaff18-snap-gene-341.42	18	34113185	34118340	772	87761.7	5.53	45.42	83.46	-0.467	Nuclear/Cytoplasmic	4
VcSPL37	maker-VaccDscaff18-snap-gene-341.45	18	34168262	34176150	341	37691.9	9.3	58.25	58.65	-0.748	Nuclear	4
VcSPL38	maker-VaccDscaff19-snap-gene-223.19	19	22317904	22319873	153	16808.4	6.95	69.56	31.9	-1.257	Nuclear	2
VcSPL39	maker-VaccDscaff21-augustus-gene-364.17	21	36401965	36409409	370	39307.1	9.1	57.12	41.68	-0.7	Nuclear	3
VcSPL40	maker-VaccDscaff22-augustus-gene-46.33	22	4651896	4657671	408	44648.2	7.74	52.91	56.47	-0.653	Nuclear	3
VcSPL41	maker-VaccDscaff22-augustus-gene-46.36	23	4671879	4674663	315	34717	8.98	66.76	48.44	-0.837	Nuclear	3
VcSPL42	maker-VaccDscaff23-augustus-gene-67.21	23	6685852	6689546	361	40309.8	6.6	57.55	59.22	-0.594	Nuclear	3
VcSPL43	maker-VaccDscaff23-snap-gene-366.37	24	36663990	36670375	1072	117840	6.86	56.15	77.94	-0.46	Nuclear	10
VcSPL44	maker-VaccDscaff24-augustus-gene-239.14	24	23976424	23979010	225	24748.3	6.31	47.81	71.38	-0.344	Nuclear	2
VcSPL45	maker-VaccDscaff25-augustus-gene-285.20	25	28524618	28530753	445	49525.5	9.06	50	59.1	-0.639	Nuclear	3
VcSPL46	maker-VaccDscaff26-augustus-gene-351.24	26	35086948	35094324	370	39286.1	9.1	59.62	41.68	-0.692	Nuclear	3
VcSPL47	maker-VaccDscaff30-augustus-gene-308.37	30	30790106	30794398	367	40989.8	9.44	57.99	66.16	-0.72	Nuclear	3
VcSPL48	maker-VaccDscaff32-augustus-gene-313.22	32	31317741	31321919	367	40901.7	9.37	56.34	65.1	-0.722	Nuclear	3
VcSPL49	maker-VaccDscaff33-augustus-gene-14.23	33	1451140	1458314	370	39300.1	9.1	59.62	41.95	-0.693	Nuclear	3
VcSPL50	maker-VaccDscaff34-augustus-gene-72.27	34	7255509	7259471	367	40394.2	8.76	58.94	58.15	-0.74	Nuclear	3
VcSPL51	maker-VaccDscaff35-augustus-gene-162.14	35	16287411	16289415	374	41238.2	8.36	52.24	65.43	-0.439	Nuclear	4
VcSPL52	maker-VaccDscaff35-snap-gene-255.35	35	25524773	25533059	514	56710.7	6.76	50.37	62.76	-0.673	Nuclear	3
VcSPL53	maker-VaccDscaff36-snap-gene-194.42	36	19412126	19416098	301	32785.3	8.02	54..98	56.71	-0.591	Nuclear	3
VcSPL54	maker-VaccDscaff40-snap-gene-220.50	40	20477560	20481346	400	44174.3	6.28	50.91	62.95	-0.524	Nuclear	5
VcSPL55	maker-VaccDscaff41-augustus-gene-204.27	41	980324	984538	345	38369.6	6.73	59.53	58.61	-0.652	Nuclear	3
VcSPL56	maker-VaccDscaff42-augustus-gene-9.40	42	28032472	28037257	367	40992.8	9.37	58.64	65.1	-0.734	Nuclear	3
