# Supplementary material for: Molecular characterization of SPL gene family during flower morphogenesis and regulation in blueberry
Source: BMC Plant Biol. 2023 Jan 18;23:40. doi: 10.1186/s12870-023-04044-x (PMC9847132; doi:10.1186/s12870-023-04044-x)
Supplement: Supplementary file 2 — Additional file 2: Table S1. Basic information of the SPL gene family in blueberry. Table S2. Gene names and locus information for the SPL proteins in Bilberry. Table S3. Correspondence between the previously identified SPL gene family and the SPL genes identified in this study. Table S4. Tandem duplicationsand segmental of VcSPL gene pairs in Vaccinium corymbosum. Table S5. Synteny analysis between Vaccinium corymbosum and Arabidopsis thaliana/Oryza sativa. Table S6. Motif and number of cis-acting elements corresponding to the promoter region of the blueberry VcSPL gene. Table S7. Primer sequences of VcSPL for RT-qPCR. [file 12870_2023_4044_MOESM2_ESM.zip › Table/Supplementary Table 2.xlsx]

## Sheet: Sheet1
Table S2. Gene names and locus information for the SPL proteins in Bilberry
Gene name	Gene locus ID	Chromosome
VdSPL1	gene-Vadar_016737	Chr1
VdSPL2	gene-Vadar_007069	Chr1
VdSPL3	gene-Vadar_009194	Chr1
VdSPL4	gene-Vadar_012510	Chr1
VdSPL5	gene-Vadar_000955	Chr2
VdSPL6	gene-Vadar_003649	Chr2
VdSPL7	gene-Vadar_017098	Chr3
VdSPL8	gene-Vadar_002869	Chr3
VdSPL9	gene-Vadar_007635	Chr4
VdSPL10.a	gene-Vadar_033845	Chr5
VdSPL10.b	gene-Vadar_003295	Chr5
VdSPL10.c	gene-Vadar_003520	Chr5
VdSPL10.d	gene-Vadar_019418	Chr5
VdSPL11	gene-Vadar_006973	Chr5
VdSPL12	gene-Vadar_004636	Chr6
VdSPL13	gene-Vadar_000573	Chr6
VdSPL14	gene-Vadar_017324	Chr7
VdSPL15.a	gene-Vadar_002710	Chr7
VdSPL15.b	gene-Vadar_005500	Chr7
VdSPL16	gene-Vadar_000071	Chr8
VdSPL17	gene-Vadar_020530	Chr9
VdSPL18	gene-Vadar_005169	Chr11
VdSPL19.a	gene-Vadar_008016	Chr12
VdSPL19.b	gene-Vadar_029067	Chr12
