# Supplementary material for: Molecular characterization of SPL gene family during flower morphogenesis and regulation in blueberry
Source: BMC Plant Biol. 2023 Jan 18;23:40. doi: 10.1186/s12870-023-04044-x (PMC9847132; doi:10.1186/s12870-023-04044-x)
Supplement: Supplementary file 2 — Additional file 2: Table S1. Basic information of the SPL gene family in blueberry. Table S2. Gene names and locus information for the SPL proteins in Bilberry. Table S3. Correspondence between the previously identified SPL gene family and the SPL genes identified in this study. Table S4. Tandem duplicationsand segmental of VcSPL gene pairs in Vaccinium corymbosum. Table S5. Synteny analysis between Vaccinium corymbosum and Arabidopsis thaliana/Oryza sativa. Table S6. Motif and number of cis-acting elements corresponding to the promoter region of the blueberry VcSPL gene. Table S7. Primer sequences of VcSPL for RT-qPCR. [file 12870_2023_4044_MOESM2_ESM.zip › Table/Supplementary Table 3.xlsx]

## Sheet: Sheet1
Table S3. Correspondence between the previously identified SPL gene family and the SPL genes identified in this study
Identified Gene Name	Identified Gene Location	Gene Name (previously）	Gene Location(previously）
VcSPL5	VaccDscaff2: 241,540,70-241,630,14 (+)	VcSBP2	VaccDscaff2: 24,157,421-24,162,501 (+)
VcSPL44	VaccDscaff24: 23,976,424-23,979,010 (+)	VcSBP3	VaccDscaff24: 23,976,532-23,978,475 (+)
VcSPL45	VaccDscaff25: 28,524,618-28,530,753 (+)	VcSBP6a	VaccDscaff25: 28,525,950-28,528,588 (+)
VcSPL9	VaccDscaff4: 34,772,165-34,780,403 (+)	VcSBP6b	VaccDscaff4: 34,772,761-34,779,957 (+)
VcSPL52	VaccDscaff35: 25,524,773-25,533,059(+)	VcSBP6c	VaccDscaff35: 25,525,425-25,526,060 (+)
VcSPL18	VaccDscaff8: 37,120,284-37,129,116 (-)	VcSBP7a	VaccDscaff8: 37,121,061-37,128,989 (-)
VcSPL11	VaccDscaff5:4,007,359-4,016,746 (-)	VcSBP7b	VaccDscaff5: 4,008,574-4,016,625 (-)
VcSPL41	VaccDscaff22: 4,671,879-4,674,663 (-)	VcSBP8a	VaccDscaff22: 4,672,162-4,674,174 (-)
VcSPL40	VaccDscaff22:4,651,896-4,657,671 (+)	VcSBP8b	VaccDscaff22: 4,652,428-4,657,052 (+)
VcSPL12	VaccDscaff5: 28,032,472-28,037,257 (-)	VcSBP9a	VaccDscaff5: 28,033,197-28,037,175 (-)
VcSPL46	VaccDscaff26: 35,086,948-35,094,324 (-)	VcSBP9b	VaccDscaff26: 35,087,168-35,093,813 (-)
VcSPL42	VaccDscaff23: 6,685,852-6,689,546 (+)	VcSBP10	VaccDscaff23: 6,685,852-6,687,086 (+)
VcSPL28	VaccDscaff11:39,841,205-39,850,416 (-)	VcSBP12a	VaccDscaff11: 39,841,489-39,849,774 (-)
VcSPL1	VaccDscaff1: 306,551 -315,280 (+)	VcSBP12b	VaccDscaff1: 307,303 -310,655 (+)
VcSPL50	VaccDscaff34: 7,255,509-7,259,471 (+)	VcSBP13a	VaccDscaff34: 7,256,375-7,259,198 (+)
VcSPL8	VaccDscaff4: 26,154,175-26,158,635 (+)	VcSBP13b	VaccDscaff4: 26,156,630-26,158,444 (+)
VcSPL43	VaccDscaff23:36,663,990-36,670,375 (+)	VcSBP14a	VaccDscaff23: 36,665,010-36,669,614 (+)
NA		VcSBP14aAS	VaccDscaff23: 36,665,713-36,666,075 (+)
VcSPL29	VaccDscaff12:1,851,311-1,857,895 (+)	VcSBP14b	VaccDscaff12: 1,852,439-1,854,507 (+)
VcSPL30	VaccDscaff12: 2,848,350-2,854,903 (-)	VcSBP14c	VaccDscaff12: 2,851,560-2,853,775 (-)
NA		VcSBP14cAS	VaccDscaff12: 2,853,134-2,853,775 (-)
Note: NA meant that corresponding gene location information was not found in the blueberry genome
