# Supplementary material for: Molecular characterization of SPL gene family during flower morphogenesis and regulation in blueberry
Source: BMC Plant Biol. 2023 Jan 18;23:40. doi: 10.1186/s12870-023-04044-x (PMC9847132; doi:10.1186/s12870-023-04044-x)
Supplement: Supplementary file 2 — Additional file 2: Table S1. Basic information of the SPL gene family in blueberry. Table S2. Gene names and locus information for the SPL proteins in Bilberry. Table S3. Correspondence between the previously identified SPL gene family and the SPL genes identified in this study. Table S4. Tandem duplicationsand segmental of VcSPL gene pairs in Vaccinium corymbosum. Table S5. Synteny analysis between Vaccinium corymbosum and Arabidopsis thaliana/Oryza sativa. Table S6. Motif and number of cis-acting elements corresponding to the promoter region of the blueberry VcSPL gene. Table S7. Primer sequences of VcSPL for RT-qPCR. [file 12870_2023_4044_MOESM2_ESM.zip › Table/Supplementary Table 4.xlsx]

## Sheet: Sheet1
Table S4 Tandem duplications and segmental of VcSPL gene pairs in Vaccinium corymbosum
Duplication gene pair id		Duplication gene pair name		Chromosome	Duplicaiton type	Ka	Ks	Ka/Ks	Selection pressure
maker-VaccDscaff7-snap-gene-368.35-mRNA-1	maker-VaccDscaff7-snap-gene-368.36-mRNA-1	VcSPL14	VcSPL15	VcChr7/VcChr7	Tandem	0.759519	2.60289	0.291798	Purity selection
maker-VaccDscaff22-augustus-gene-46.33-mRNA-1	maker-VaccDscaff22-augustus-gene-46.36-mRNA-1	VcSPL40	VcSPL41	VcChr22/VcChr22	Tandem	0.636342	1.69369	0.375713	Purity selection
maker-VaccDscaff1-augustus-gene-3.18-mRNA-1	maker-VaccDscaff10-augustus-gene-398.28-mRNA-1	VcSPL1	VcSPL25	VcChr1/VcChr10	segmental	0.0038978	0.0177261	0.219891	Purity selection
maker-VaccDscaff1-augustus-gene-341.27-mRNA-1	maker-VaccDscaff10-augustus-gene-93.17-mRNA-1	VcSPL4	VcSPL22	VcChr1/VcChr10	segmental	0.00991095	0.036548	0.271176	Purity selection
maker-VaccDscaff1-snap-gene-47.32-mRNA-1	maker-VaccDscaff10-augustus-gene-358.34-mRNA-1	VcSPL2	VcSPL24	VcChr1/VcChr10	segmental	0.0116133	0.0352256	0.329682	Purity selection
maker-VaccDscaff1-augustus-gene-3.18-mRNA-1	maker-VaccDscaff8-augustus-gene-410.30-mRNA-1	VcSPL1	VcSPL19	VcChr1/VcChr8	segmental	0.00346358	0.0117722	0.294218	Purity selection
maker-VaccDscaff1-snap-gene-300.46-mRNA-1	maker-VaccDscaff10-snap-gene-129.33-mRNA-1	VcSPL3	VcSPL23	VcChr1/VcChr10	segmental	0.0098181	0.0321981	0.304928	Purity selection
maker-VaccDscaff1-augustus-gene-341.27-mRNA-1	maker-VaccDscaff8-augustus-gene-114.21-mRNA-1	VcSPL4	VcSPL16	VcChr1/VcChr8	segmental	0.011909	0.051681	0.230432	Purity selection
maker-VaccDscaff1-snap-gene-47.32-mRNA-1	maker-VaccDscaff5-augustus-gene-40.25-mRNA-1	VcSPL2	VcSPL11	VcChr1/VcChr5	segmental	0.0132296	0.0371499	0.356114	Purity selection
maker-VaccDscaff1-snap-gene-300.46-mRNA-1	maker-VaccDscaff5-snap-gene-280.27-mRNA-1	VcSPL3	VcSPL12	VcChr1/VcChr5	segmental	0.0147773	0.0363096	0.40698	Purity selection
maker-VaccDscaff1-augustus-gene-3.18-mRNA-1	maker-VaccDscaff5-augustus-gene-3.28-mRNA-1	VcSPL1	VcSPL10	VcChr1/VcChr5	segmental	0.00302976	0.0177283	0.1709	Purity selection
maker-VaccDscaff1-snap-gene-47.32-mRNA-1	maker-VaccDscaff8-augustus-gene-371.41-mRNA-1	VcSPL2	VcSPL18	VcChr1/VcChr8	segmental	0.0137709	0.0371499	0.370684	Purity selection
maker-VaccDscaff1-snap-gene-300.46-mRNA-1	maker-VaccDscaff8-snap-gene-148.36-mRNA-1	VcSPL3	VcSPL17	VcChr1/VcChr8	segmental	0.0110544	0.0363218	0.304347	Purity selection
Note: Ka and Ks indicate nonsynonymous and synonymous substition rates, respectively. Ka/Ks is used to determine the selective pressure or strength after duplication. Ka/Ks values that =1, > 1 or < 1 indicate neutral, positive, and purifying selection, respectively.
