# Supplementary material for: Molecular characterization of SPL gene family during flower morphogenesis and regulation in blueberry
Source: BMC Plant Biol. 2023 Jan 18;23:40. doi: 10.1186/s12870-023-04044-x (PMC9847132; doi:10.1186/s12870-023-04044-x)
Supplement: Supplementary file 2 — Additional file 2: Table S1. Basic information of the SPL gene family in blueberry. Table S2. Gene names and locus information for the SPL proteins in Bilberry. Table S3. Correspondence between the previously identified SPL gene family and the SPL genes identified in this study. Table S4. Tandem duplicationsand segmental of VcSPL gene pairs in Vaccinium corymbosum. Table S5. Synteny analysis between Vaccinium corymbosum and Arabidopsis thaliana/Oryza sativa. Table S6. Motif and number of cis-acting elements corresponding to the promoter region of the blueberry VcSPL gene. Table S7. Primer sequences of VcSPL for RT-qPCR. [file 12870_2023_4044_MOESM2_ESM.zip › Table/Supplementary Table 5.xlsx]

## Sheet: Sheet1
Table S5 Synteny analysis between Vaccinium corymbosum and Arabidopsis thaliana/Oryza sativa
Gene pairs				Gene pairs
gene id	gene name	gene id	gene name	gene id	gene name	gene id	gene name
maker-VaccDscaff11-augustus-gene-398.29-mRNA-1	VcSPL27	AT2G47070	AtSPL1	maker-VaccDscaff11-augustus-gene-398.29-mRNA-1	VcSPL27	Os01g0292900	OsSPL1
maker-VaccDscaff12-snap-gene-18.52-mRNA-1	VcSPL29	AT1G20980	AtSPL14	maker-VaccDscaff4-snap-gene-261.23-mRNA-1	VcSPL8	Os01g0922600	OsSPL2
maker-VaccDscaff12-snap-gene-28.41-mRNA-1	VcSPL30	AT1G20980	AtSPL14	maker-VaccDscaff9-augustus-gene-224.36-mRNA-1	VcSPL20	Os01g0922600	OsSPL2
maker-VaccDscaff5-snap-gene-280.27-mRNA-1	VcSPL12	AT3G57920	AtSPL15	maker-VaccDscaff1-snap-gene-47.32-mRNA-1	VcSPL2	Os05g0408200	OsSPL9
maker-VaccDscaff8-snap-gene-148.36-mRNA-1	VcSPL17	AT3G57920	AtSPL15	maker-VaccDscaff10-augustus-gene-358.34-mRNA-1	VcSPL24	Os05g0408200	OsSPL9
maker-VaccDscaff10-snap-gene-129.33-mRNA-1	VcSPL23	AT3G57920	AtSPL15	maker-VaccDscaff5-augustus-gene-40.25-mRNA-1	VcSPL11	Os05g0408200	OsSPL9
maker-VaccDscaff1-snap-gene-300.46-mRNA-1	VcSPL3	AT3G57920	AtSPL15	maker-VaccDscaff8-augustus-gene-371.41-mRNA-1	VcSPL18	Os05g0408200	OsSPL9
maker-VaccDscaff3-augustus-gene-123.23-mRNA-1	VcSPL6	AT1G69170	AtSPL6	maker-VaccDscaff4-snap-gene-261.23-mRNA-1	VcSPL8	Os08g0531600	OsSPL16
maker-VaccDscaff5-augustus-gene-40.25-mRNA-1	VcSPL11	AT5G18830	AtSPL7
maker-VaccDscaff8-augustus-gene-371.41-mRNA-1	VcSPL18	AT5G18830	AtSPL7
maker-VaccDscaff1-snap-gene-47.32-mRNA-1	VcSPL2	AT5G18830	AtSPL7
maker-VaccDscaff10-augustus-gene-358.34-mRNA-1	VcSPL24	AT5G18830	AtSPL7
maker-VaccDscaff5-snap-gene-280.27-mRNA-1	VcSPL12	AT2G42200	AtSPL9
maker-VaccDscaff8-snap-gene-148.36-mRNA-1	VcSPL17	AT2G42200	AtSPL9
maker-VaccDscaff10-snap-gene-129.33-mRNA-1	VcSPL23	AT2G42200	AtSPL9
maker-VaccDscaff1-snap-gene-300.46-mRNA-1	VcSPL3	AT2G42200	AtSPL9
