# Supplementary material for: Molecular characterization of SPL gene family during flower morphogenesis and regulation in blueberry
Source: BMC Plant Biol. 2023 Jan 18;23:40. doi: 10.1186/s12870-023-04044-x (PMC9847132; doi:10.1186/s12870-023-04044-x)
Supplement: Supplementary file 2 — Additional file 2: Table S1. Basic information of the SPL gene family in blueberry. Table S2. Gene names and locus information for the SPL proteins in Bilberry. Table S3. Correspondence between the previously identified SPL gene family and the SPL genes identified in this study. Table S4. Tandem duplicationsand segmental of VcSPL gene pairs in Vaccinium corymbosum. Table S5. Synteny analysis between Vaccinium corymbosum and Arabidopsis thaliana/Oryza sativa. Table S6. Motif and number of cis-acting elements corresponding to the promoter region of the blueberry VcSPL gene. Table S7. Primer sequences of VcSPL for RT-qPCR. [file 12870_2023_4044_MOESM2_ESM.zip › Table/Supplementary Table 6.xlsx]

## Sheet: Sheet1
Table S6. Motif and number of cis-acting elements corresponding to the promoter region of the blueberry VcSPL gene
	gibberellin-responsiveness			salicylic acid responsiveness	abscisic acid responsiveness	auxin responsiveness		MeJA-responsiveness		light responsive element																					circadian control	phytochrome down-regulation expression	element involved in differentiation of the palisade mesophyll cells	MYB binding site involved in light responsiveness	MYB binding site involved in drought-inducibility	defense and stress responsiveness	low-temperature responsiveness	enhancer-like element involved in anoxic specific inducibility	anaerobic induction	wound-responsive element	meristem expression	meristem specific activation	cell cycle regulation	seed-specific regulation	endosperm expression	MYB binding site involved in flavonoid biosynthetic genes regulation	MYBHv1 binding site	zein metabolism regulation
	TATC-box	GARE-motif	P-box	TCA-element	ABRE	AuxRR-core	TGA-element	CGTCA-motif	TGACG-motif	3-AF1 binding site	AAAC-motif	ACE	AE-box	AT1-motif	Box II	chs-CMA1a	chs-CMA2a	GA-motif	Gap-box	GATA-motif	GATT-motif	G-box	GT1-motif	GTGGC-motif	I-box	LAMP-element	LS7	Sp1	TCCC-motif	TCT-motif	circadian	Unnamed_1	HD-Zip 1	MRE	MBS	TC-rich repeats	LTR	GC-motif	ARE	WUN-motif	CAT-box	NON-box	MSA-like	RY-element	GCN4_motif	MBSI	CCAAT-box	O2-site
VcSPL2	1							2	2		1							1		1			2		1	1	1			1					1	2			2		1
VcSPL24	1	1	1					3	3								1		1				4						1		1					1			3
VcSPL18	1	1						1	1							1							5					1		1	1					1	1		2		1						1
VcSPL11	1	1	1					3	3								1		1				4						1		1					1			3
VcSPL41			2	1	3			4	4			1	1							1		4	2								1					1	5		7						1
VcSPL10			1	1	2			1	1				1					1				1	1					1		2					1	2												4
VcSPL25			1	1	2			1	1				1									1	2					2		2					1	1	1		1									4
VcSPL19			1	1	2			1	1				1									1	2					2		2					1	1	1		1									4
VcSPL1					3		1	1	1				1									2	1					1		2					1	2	1		1									3
VcSPL28	1	1			3															1		4	1					1		1					1		2		3					1		1
VcSPL27	1	1	1		3		1			1										2		4	2					1		1					1	1	1		4					1		1
VcSPL34	1	1	2				1			1										1		1							1					1	1	1	2		4					1
VcSPL43					3			2	2				1									3						1	1		1				2			1	1		2						4	1
VcSPL29				1	3		1	3	3			1	1									1					1		1		1					1		3			2						1	1
VcSPL30				1	3		1	3	3			1	1									1							2		1				1	1		4			2						1	1
VcSPL26					8														1	1		8			1					2					1			1	2		2
VcSPL38					8														1	1		8			1					2					1			1	2		2
VcSPL44			1		8															1		7			1					3					1				1		2
VcSPL13	1			2	6		2	2	2											2		6	1			1			1						1				1									1
VcSPL16		1		1	5		1	1	1											2		8	3		1	1		1	1						1			2			1
VcSPL22	1			2	8		1	2	2											2		7	1			1			1						1				1		1							2
VcSPL4				2	7		2	2	2											2		7	1			1			1						1				1						1
VcSPL40			1	1																								3		3							3
VcSPL39			1		1			1	1													1			2			1							2	1	1		3
VcSPL46					1			1	1											1		1			2			1	1						1	1			4
VcSPL49					1			1	1								1					1	1		1	1		1							1				2						1
VcSPL17	1			1	7	1																8	1													1			11
VcSPL23	1	1		1	4	1																6	1						1						1				7
VcSPL12	1			1	5	1	1	1	1							1						6	1						1										6
VcSPL3	1		1	2	5	1	1													1		7	1					1	1				1					1	5		2
VcSPL51				2	1			1	1			1	1									2	4							1				1	1	1	1		1
VcSPL53				1	3							1				1						3								1				1					1				1
VcSPL20					5							1										4	2											1					8				1		1
VcSPL8				1	3		1	3	3			1								1		3	1											1					4			1	1		1		1
VcSPL35				2	1					1				1					1			2	1		1			2		3						1	1		2						1	1
VcSPL50				2				1	1	1				1					1			1	1							3						1			3						1	1
VcSPL31			1	1	3			3	3				1			1			1			4	1						1	2									2	1						1		1
VcSPL47			1	1	3			3	3				1			2			2			3	1						2	2									2	1					1	1		1
VcSPL48			1	1	4			2	2				1			1			2			4	1						1	2							1	1	2							1		1
VcSPL56			1	1	3			2	2				2			1			1			3	1						1	3							1									1		1
VcSPL14		1		1		1	1															1	3						1	2		1			2	1	2		3						1
VcSPL37				1	1	1		3	3						1					1		1	4						3	2				1			3	3	1		1				1	1		2
VcSPL15	1			1			1	2	2													1	2						1	3					1	1		1	1		3				1	1
VcSPL36	1			1	1	1		2	2						1							1			2				1	1				1	1	1	1		1				1				1
VcSPL52				1	4			6	6			1							1	2		6	1					1		1	2		1					1	1						1
VcSPL9				1	4			6	6			1							1	2		6	1					1		1	2		1					1	1						1
VcSPL21				3	6		1	3	3						1					1		8		1						1	1		1		1			1	1						1
VcSPL33			1	2													2					3						1						1	1									1				2
VcSPL45			1	2	1												2			1		3			1			1						1	1		1				1			1				2
VcSPL6			1		1			2	2												1	3				1				1					1				1		1							1
VcSPL32					2			2	2											1		2	1		1					1					1		2		10
VcSPL5				1	2			2	2											2		2	1		1					1					1		2		9
VcSPL7					2			1	1								1			1		2	3		1					2					1				4	1
VcSPL54		1		1	3		2	1	1				1				1			1		4	1							1			1		2				4						1			1
VcSPL42		1	1	2	9		2	1	1				1		2		1			2		10											1		1			1	5						1			1
VcSPL55		1	1	1	4		2	1	1				1				1			2		5								1			1		3				6						1			1
