# Supplementary material for: Molecular characterization of SPL gene family during flower morphogenesis and regulation in blueberry
Source: BMC Plant Biol. 2023 Jan 18;23:40. doi: 10.1186/s12870-023-04044-x (PMC9847132; doi:10.1186/s12870-023-04044-x)
Supplement: Supplementary file 2 — Additional file 2: Table S1. Basic information of the SPL gene family in blueberry. Table S2. Gene names and locus information for the SPL proteins in Bilberry. Table S3. Correspondence between the previously identified SPL gene family and the SPL genes identified in this study. Table S4. Tandem duplicationsand segmental of VcSPL gene pairs in Vaccinium corymbosum. Table S5. Synteny analysis between Vaccinium corymbosum and Arabidopsis thaliana/Oryza sativa. Table S6. Motif and number of cis-acting elements corresponding to the promoter region of the blueberry VcSPL gene. Table S7. Primer sequences of VcSPL for RT-qPCR. [file 12870_2023_4044_MOESM2_ESM.zip › Table/Supplementary Table 7.xlsx]

## Sheet: Sheet1
Table S7. Primer sequences of VcSPL for RT-qPCR
Gene	Forward primer（5’-3’）	Reverse primer（5’-3’）
VcSPL2	TCCCTTTCCCGCCCGATA	GAGGAGGAGGGAGTGGGG
VcSPL6	CAGTAGTAATACTCCTGTT	TCGCATAATCTGATCTTCG
VcSPL18	AAGGCGGAGGAGGAGGAG	CCCACACAGCGGTACCTG
VcSPL20	ACAACAGGCGCCGAAGAA	GTGGACCGCCGAAAGACA
VcSPL21	CCTAGATGCCAGGGAGCG	CACCCGCTGAAGCTGTGA
VcSPL23	TCACTGGAGCTCCCGACA	GCCCCGAGGTTCAAGGAC
VcSPL24	CAGGTACCGCTGTGTGGG	CAGCAGTCGCACACCGTA
VcSPL25	GGTGGGCAGTTGTACCCC	ACGGTTCATGGTAGCGGC
VcSPL31	ACCACTTGTGACCATTGGTGGC	TTTCGTCGAACTCTCCAATAGC
VcSPL32	GCCAACACGACTCAGCCT	GGCGTTGAGACTGCCAGT
VcSPL33	TTGCCAAGTTCACGGGTGT	ACCTGCTGCACTGCTGAC
VcSPL34	ACCCCTCCATGTTGCAGC	ACGGGCACTCATCCAAGC
VcSPL35	TGTCATCACCACCACCGC	ACCATGCAGTCTTGGGCC
VcSPL36	GGCTCAAAGTCGGGGCTT	GGAGCAATGCAGAGGCCA
VcSPL42	AGGGCATCTCACCAGGGT	CCGGCCACAATGACCCTT
VcSPL43	GTAGGTGCGCAAGTCGCTCCTCC	GGGTAGACTACGCTTCTTTGTCAT
VcSPL40	TGGACGACGGGTTTTCGG	TGACGCCACTGTCACCAC
VcSPL45	TGCGAATGGGAAGTCGGG	ACACCCGTGAACTTGGCA
VcSPL47	CGGTTCTGCCAGCAATGC	CGACGTCGGTTGTGACCA
VcSPL51	ACGCTGGAGCTGCAAGTT	GGTCTCCAGCCCAAGCAG
VcSPL53	CTGCTTGGGCTGGAGACC	CACCCCCAAAGGCCTGAG
UBC28	TTGGGTGCTGGTTATGGCTT	GCAGGGTGGTTTGTCCCATA
